# Supplementary material for: 5,5-Bis(hydroxy­meth­yl)-2-phenyl-1,3-dioxane
Source: Acta Crystallogr Sect E Struct Rep Online. 2008 Jul 19;64(Pt 8):o1536. doi: 10.1107/S1600536808022046 (PMC2962161; doi:10.1107/S1600536808022046)
Supplement: Supplementary file 1 [file e-64-o1536-sup1.cif]

##############################################################################
###                                                                        ###
###        Electronic paper (Acta Crystallographica Section E)             ###
###                                                                        ###
##############################################################################
#                                                                            #
# This CIF contains the data in a paper accepted for publication in Acta     #
# Crystallographica Section E. It conforms to the requirements of Notes      #
# for Authors for Section E, and has been peer reviewed under the auspices   #
# of the IUCr Commission on Journals.                                        #
#                                                                            #
# Full details of the Crystallographic Information File format               #
# are given in the paper "The Crystallographic Information File (CIF):       #
# a New Standard Archive File for Crystallography" by S. R. Hall, F. H.      #
# Allen and I. D. Brown [Acta Cryst. (1991), A47, 655-685].                  #
#                                                                            #
# The current version of the core CIF dictionary is obtainable from          #
# ftp://ftp.iucr.org/pub/cif_core.dic. The current version number is 2.4.    #
#                                                                            #
# Software is freely available for graphical display of the structure(s) in  #
# this CIF.  For information consult the CIF home page http://www.iucr.org/  #
# cif/home.html                                                              #
#                                                                            #
# This file may be used for bona fide research purposes within the           #
# scientific community so long as proper attribution is given to the journal # 
# article from which it was obtained.                                        #
#                                                                            #
##############################################################################
                                             
data_global
_audit_creation_method     SHELXL-97
_journal_date_recd_electronic     2008-07-10
_journal_date_accepted     2008-07-15
_journal_name_full     'Acta Crystallographica, Section E'
_journal_year     2008
_journal_volume     64
_journal_issue      8
_journal_page_first     o1536
_journal_page_last     o1536
_journal_paper_category     QO
_journal_coeditor_code     WN2272
_publ_contact_author
;
     Dr. Seik Weng Ng
     Department of Chemistry
     University of Malaya
     50603 Kuala Lumpur
     Malaysia
;
_publ_contact_author_email     seikweng@um.edu.my
_publ_contact_author_fax     '03 7967 4193'
_publ_contact_author_phone     '03 7967 6778'
_publ_section_title
;
5,5-Bis(hydroxymethyl)-2-phenyl-1,3-dioxane
;
loop_
    _publ_author_name
    _publ_author_address
    'Luo, Yi-Ming'
;
School of Chemistry and Chemical Engineering
Central South University
Changsha 410083
People's Republic of China
;
    'Liu, Xing-Ming'
;
School of Chemistry and Chemical Engineering
Central South University
Changsha 410083
People's Republic of China
;
    'Yuan, Xian-You'
;
Department of Biology and Chemistry
Hunan University of Science and Engineering
Yongzhou 425100
People's Republic of China
;
    'Zhang, Min'
;
Department of Biology and Chemistry
Hunan University of Science and Engineering
Yongzhou 425100
People's Republic of China
;
    'Ng, Seik Weng'
;
Department of Chemistry
University of Malaya
50603 Kuala Lumpur
Malaysia
;
data_I
_audit_creation_method     SHELXL-97
_chemical_name_systematic
;
5,5-Bis(hydroxymethyl)-2-phenyl-1,3-dioxane
;
_chemical_name_common     ?
_chemical_formula_moiety     'C12 H16 O4'
_chemical_formula_sum     'C12 H16 O4'
_chemical_formula_iupac     'C12 H16 O4'
_chemical_formula_weight     224.25
_chemical_melting_point     ?
_symmetry_cell_setting     Orthorhombic
_symmetry_space_group_name_H-M     'C 2 2 21'
_symmetry_space_group_name_Hall     'C 2c 2'
loop_
    _symmetry_equiv_pos_as_xyz
    'x, y, z'
    '-x, -y, z+1/2'
    '-x, y, -z+1/2'
    'x, -y, -z'
    'x+1/2, y+1/2, z'
    '-x+1/2, -y+1/2, z+1/2'
    '-x+1/2, y+1/2, -z+1/2'
    'x+1/2, -y+1/2, -z'
_cell_length_a     6.2654(4)
_cell_length_b     10.4593(6)
_cell_length_c     34.5285(19)
_cell_angle_alpha     90.00
_cell_angle_beta     90.00
_cell_angle_gamma     90.00
_cell_volume     2262.7(2)
_cell_formula_units_Z     8
_cell_measurement_reflns_used     4610
_cell_measurement_theta_min     2.4
_cell_measurement_theta_max     27.0
_cell_measurement_temperature     173(2)
_exptl_crystal_description     Block
_exptl_crystal_colour     Colorless
_exptl_crystal_size_max     0.46
_exptl_crystal_size_mid     0.42
_exptl_crystal_size_min     0.21
_exptl_crystal_density_diffrn     1.317
_exptl_crystal_density_meas     ?
_exptl_crystal_density_method     'not measured'
_exptl_crystal_F_000     960
_exptl_absorpt_coefficient_mu     0.098
_exptl_absorpt_correction_type     None
_exptl_absorpt_process_details     ?
_exptl_absorpt_correction_T_min     ?
_exptl_absorpt_correction_T_max     ?
_diffrn_ambient_temperature     173(2)
_diffrn_radiation_type     MoK\a
_diffrn_radiation_wavelength     0.71073
_diffrn_radiation_source     'fine-focus sealed tube'
_diffrn_radiation_monochromator     graphite
_diffrn_measurement_device_type     'Bruker SMART 1000'
_diffrn_measurement_method     '\f and \w'
_diffrn_detector_area_resol_mean     ?
_diffrn_reflns_number     5873
_diffrn_reflns_av_R_equivalents     0.0312
_diffrn_reflns_av_sigmaI/netI     0.0290
_diffrn_reflns_theta_min     2.36
_diffrn_reflns_theta_max     26.96
_diffrn_reflns_theta_full     26.96
_diffrn_measured_fraction_theta_max     0.985
_diffrn_measured_fraction_theta_full     0.985
_diffrn_reflns_limit_h_min     -7
_diffrn_reflns_limit_h_max     7
_diffrn_reflns_limit_k_min     -13
_diffrn_reflns_limit_k_max     11
_diffrn_reflns_limit_l_min     -24
_diffrn_reflns_limit_l_max     44
_diffrn_standards_number     0
_diffrn_standards_interval_count     0
_diffrn_standards_interval_time     0
_diffrn_standards_decay_%     0
_reflns_number_total     1403
_reflns_number_gt     1340
_reflns_threshold_expression     I>2\s(I)
_refine_ls_structure_factor_coef     Fsqd
_refine_ls_matrix_type     full
_refine_ls_R_factor_all     0.0686
_refine_ls_R_factor_gt     0.0664
_refine_ls_wR_factor_gt     0.1832
_refine_ls_wR_factor_ref     0.1843
_refine_ls_goodness_of_fit_ref     1.143
_refine_ls_restrained_S_all     1.143
_refine_ls_number_reflns     1403
_refine_ls_number_parameters     145
_refine_ls_number_restraints     0
_refine_ls_hydrogen_treatment     constr
_refine_ls_weighting_scheme     calc
_refine_ls_weighting_details
         'calc w=1/[\s^2^(Fo^2^)+(0.059P)^2^+10.1519P] where P=(Fo^2^+2Fc^2^)/3'
_atom_sites_solution_hydrogens     geom
_atom_sites_solution_primary     direct
_atom_sites_solution_secondary     difmap
_refine_ls_shift/su_max     0.001
_refine_ls_shift/su_mean     0.000
_refine_diff_density_max     0.251
_refine_diff_density_min     -0.412
_refine_ls_extinction_method     none
_refine_ls_extinction_coef     ?
_refine_ls_abs_structure_details     ?
_refine_ls_abs_structure_Flack     ?
loop_
    _atom_type_symbol
    _atom_type_description
    _atom_type_scat_dispersion_real
    _atom_type_scat_dispersion_imag
    _atom_type_scat_source
    'C' 'C' 0.0033 0.0000
                         'International Tables Vol C Tables 4.2.6.8 and 6.1.1.4'
    'H' 'H' 0.0000 0.0000
                         'International Tables Vol C Tables 4.2.6.8 and 6.1.1.4'
    'O' 'O' 0.0106 0.0000
                         'International Tables Vol C Tables 4.2.6.8 and 6.1.1.4'
_computing_data_collection     'SMART (Bruker, 1997)'
_computing_cell_refinement     'SAINT (Bruker, 2003)'
_computing_data_reduction     'SAINT (Bruker, 2003)'
_computing_structure_solution     'SHELXS97 (Sheldrick, 2008)'
_computing_structure_refinement     'SHELXL97 (Sheldrick, 2008)'
_computing_molecular_graphics     'X-SEED (Barbour, 2001)'
_computing_publication_material     'publCIF (Westrip, 2008)'
loop_
    _atom_site_type_symbol
    _atom_site_label
    _atom_site_fract_x
    _atom_site_fract_y
    _atom_site_fract_z
    _atom_site_U_iso_or_equiv
    _atom_site_adp_type
    _atom_site_calc_flag
    _atom_site_refinement_flags
    _atom_site_occupancy
    _atom_site_disorder_assembly
    _atom_site_disorder_group
    O O1 0.8999(6) 0.8806(3) 0.63367(9) 0.0263(8) Uani d . 1 . .
    O O2 0.7606(6) 0.6825(3) 0.61705(10) 0.0271(8) Uani d . 1 . .
    O O3 0.3975(7) 0.9308(4) 0.71647(11) 0.0410(10) Uani d . 1 . .
    H H3O 0.4584 0.9956 0.7073 0.061 Uiso d R 1 . .
    O O4 0.6297(7) 0.6260(4) 0.71881(12) 0.0509(12) Uani d . 1 . .
    H H4O 0.7073 0.5941 0.7361 0.076 Uiso d R 1 . .
    C C1 0.8416(8) 0.7994(4) 0.60313(13) 0.0223(10) Uani d . 1 . .
    H H1 0.7304 0.8424 0.5869 0.027 Uiso calc R 1 . .
    C C2 1.0363(7) 0.7728(4) 0.57852(12) 0.0216(9) Uani d . 1 . .
    C C3 1.1598(8) 0.8734(5) 0.56544(13) 0.0259(10) Uani d . 1 . .
    H H3 1.1272 0.9583 0.5732 0.031 Uiso calc R 1 . .
    C C4 1.3332(8) 0.8500(5) 0.54074(13) 0.0283(11) Uani d . 1 . .
    H H4 1.4162 0.9193 0.5313 0.034 Uiso calc R 1 . .
    C C5 1.3830(9) 0.7266(5) 0.53020(14) 0.0304(11) Uani d . 1 . .
    H H5 1.5014 0.7107 0.5137 0.036 Uiso calc R 1 . .
    C C6 1.2612(9) 0.6257(5) 0.54353(13) 0.0289(10) Uani d . 1 . .
    H H6 1.2966 0.5406 0.5364 0.035 Uiso calc R 1 . .
    C C7 1.0871(8) 0.6485(4) 0.56740(12) 0.0225(10) Uani d . 1 . .
    H H7 1.0023 0.5791 0.5762 0.027 Uiso calc R 1 . .
    C C8 0.7140(9) 0.9151(4) 0.65602(14) 0.0266(11) Uani d . 1 . .
    H H8A 0.6150 0.9651 0.6396 0.032 Uiso calc R 1 . .
    H H8B 0.7578 0.9698 0.6780 0.032 Uiso calc R 1 . .
    C C9 0.5640(8) 0.7038(5) 0.63773(14) 0.0282(11) Uani d . 1 . .
    H H9A 0.5098 0.6214 0.6479 0.034 Uiso calc R 1 . .
    H H9B 0.4556 0.7391 0.6198 0.034 Uiso calc R 1 . .
    C C10 0.5989(8) 0.7970(4) 0.67141(12) 0.0210(9) Uani d . 1 . .
    C C11 0.3785(8) 0.8368(5) 0.68698(14) 0.0287(11) Uani d . 1 . .
    H H11A 0.2913 0.8713 0.6655 0.034 Uiso calc R 1 . .
    H H11B 0.3045 0.7608 0.6975 0.034 Uiso calc R 1 . .
    C C12 0.7350(8) 0.7357(5) 0.70299(13) 0.0300(11) Uani d . 1 . .
    H H12A 0.8744 0.7098 0.6920 0.036 Uiso calc R 1 . .
    H H12B 0.7618 0.7987 0.7238 0.036 Uiso calc R 1 . .
loop_
    _atom_site_aniso_label
    _atom_site_aniso_U_11
    _atom_site_aniso_U_22
    _atom_site_aniso_U_33
    _atom_site_aniso_U_12
    _atom_site_aniso_U_13
    _atom_site_aniso_U_23
    O1 0.0287(17) 0.0241(16) 0.0261(15) -0.0100(16) 0.0061(15) -0.0039(13)
    O2 0.0310(18) 0.0194(15) 0.0310(16) -0.0038(16) 0.0109(15) -0.0052(13)
    O3 0.045(2) 0.039(2) 0.039(2) 0.001(2) 0.011(2) -0.0089(17)
    O4 0.046(2) 0.057(3) 0.049(2) 0.018(2) 0.018(2) 0.031(2)
    C1 0.027(2) 0.020(2) 0.020(2) -0.002(2) 0.0019(18) 0.0012(17)
    C2 0.020(2) 0.026(2) 0.0188(19) 0.0006(19) -0.0012(17) -0.0025(18)
    C3 0.032(3) 0.025(2) 0.0204(19) -0.001(2) 0.000(2) -0.0016(18)
    C4 0.025(2) 0.037(3) 0.024(2) -0.008(2) 0.0047(19) 0.000(2)
    C5 0.024(2) 0.042(3) 0.025(2) 0.000(2) 0.006(2) -0.006(2)
    C6 0.031(3) 0.030(2) 0.025(2) 0.003(2) 0.000(2) -0.0081(19)
    C7 0.030(2) 0.016(2) 0.0219(19) -0.0002(19) 0.000(2) 0.0024(16)
    C8 0.038(3) 0.0165(19) 0.025(2) -0.006(2) 0.007(2) -0.0024(18)
    C9 0.027(3) 0.025(2) 0.032(2) -0.009(2) 0.008(2) -0.0056(19)
    C10 0.023(2) 0.0186(19) 0.0213(19) 0.0015(19) 0.0029(18) 0.0017(16)
    C11 0.023(2) 0.033(3) 0.031(2) 0.006(2) 0.000(2) 0.000(2)
    C12 0.025(2) 0.042(3) 0.023(2) 0.014(2) 0.004(2) 0.006(2)
loop_
    _geom_bond_atom_site_label_1
    _geom_bond_atom_site_label_2
    _geom_bond_site_symmetry_2
    _geom_bond_distance
    _geom_bond_publ_flag
    O1 C1 . 1.403(5) ?
    O1 C8 . 1.443(6) ?
    O2 C1 . 1.409(5) ?
    O2 C9 . 1.441(6) ?
    O3 C11 . 1.421(6) ?
    O3 H3O . 0.8400 ?
    O4 C12 . 1.432(7) ?
    O4 H4O . 0.8399 ?
    C1 C2 . 1.512(6) ?
    C1 H1 . 1.0000 ?
    C2 C3 . 1.382(7) ?
    C2 C7 . 1.392(6) ?
    C3 C4 . 1.403(7) ?
    C3 H3 . 0.9500 ?
    C4 C5 . 1.377(7) ?
    C4 H4 . 0.9500 ?
    C5 C6 . 1.381(8) ?
    C5 H5 . 0.9500 ?
    C6 C7 . 1.388(7) ?
    C6 H6 . 0.9500 ?
    C7 H7 . 0.9500 ?
    C8 C10 . 1.526(6) ?
    C8 H8A . 0.9900 ?
    C8 H8B . 0.9900 ?
    C9 C10 . 1.534(6) ?
    C9 H9A . 0.9900 ?
    C9 H9B . 0.9900 ?
    C10 C12 . 1.526(6) ?
    C10 C11 . 1.539(7) ?
    C11 H11A . 0.9900 ?
    C11 H11B . 0.9900 ?
    C12 H12A . 0.9900 ?
    C12 H12B . 0.9900 ?
loop_
    _geom_angle_atom_site_label_1
    _geom_angle_atom_site_label_2
    _geom_angle_atom_site_label_3
    _geom_angle_site_symmetry_1
    _geom_angle_site_symmetry_3
    _geom_angle
    _geom_angle_publ_flag
    C1 O1 C8 . . 110.1(4) ?
    C1 O2 C9 . . 110.1(4) ?
    C11 O3 H3O . . 109.0 ?
    C12 O4 H4O . . 108.9 ?
    O1 C1 O2 . . 111.3(3) ?
    O1 C1 C2 . . 108.9(4) ?
    O2 C1 C2 . . 108.8(4) ?
    O1 C1 H1 . . 109.3 ?
    O2 C1 H1 . . 109.3 ?
    C2 C1 H1 . . 109.3 ?
    C3 C2 C7 . . 119.5(4) ?
    C3 C2 C1 . . 119.7(4) ?
    C7 C2 C1 . . 120.8(4) ?
    C2 C3 C4 . . 120.0(5) ?
    C2 C3 H3 . . 120.0 ?
    C4 C3 H3 . . 120.0 ?
    C5 C4 C3 . . 120.0(5) ?
    C5 C4 H4 . . 120.0 ?
    C3 C4 H4 . . 120.0 ?
    C4 C5 C6 . . 120.2(5) ?
    C4 C5 H5 . . 119.9 ?
    C6 C5 H5 . . 119.9 ?
    C5 C6 C7 . . 120.1(5) ?
    C5 C6 H6 . . 120.0 ?
    C7 C6 H6 . . 120.0 ?
    C6 C7 C2 . . 120.3(4) ?
    C6 C7 H7 . . 119.9 ?
    C2 C7 H7 . . 119.9 ?
    O1 C8 C10 . . 111.4(4) ?
    O1 C8 H8A . . 109.3 ?
    C10 C8 H8A . . 109.3 ?
    O1 C8 H8B . . 109.3 ?
    C10 C8 H8B . . 109.3 ?
    H8A C8 H8B . . 108.0 ?
    O2 C9 C10 . . 110.6(4) ?
    O2 C9 H9A . . 109.5 ?
    C10 C9 H9A . . 109.5 ?
    O2 C9 H9B . . 109.5 ?
    C10 C9 H9B . . 109.5 ?
    H9A C9 H9B . . 108.1 ?
    C8 C10 C12 . . 109.0(4) ?
    C8 C10 C9 . . 108.6(4) ?
    C12 C10 C9 . . 110.7(4) ?
    C8 C10 C11 . . 109.1(4) ?
    C12 C10 C11 . . 111.4(4) ?
    C9 C10 C11 . . 108.0(4) ?
    O3 C11 C10 . . 111.3(4) ?
    O3 C11 H11A . . 109.4 ?
    C10 C11 H11A . . 109.4 ?
    O3 C11 H11B . . 109.4 ?
    C10 C11 H11B . . 109.4 ?
    H11A C11 H11B . . 108.0 ?
    O4 C12 C10 . . 110.6(4) ?
    O4 C12 H12A . . 109.5 ?
    C10 C12 H12A . . 109.5 ?
    O4 C12 H12B . . 109.5 ?
    C10 C12 H12B . . 109.5 ?
    H12A C12 H12B . . 108.1 ?
loop_
    _geom_torsion_atom_site_label_1
    _geom_torsion_atom_site_label_2
    _geom_torsion_atom_site_label_3
    _geom_torsion_atom_site_label_4
    _geom_torsion_site_symmetry_1
    _geom_torsion_site_symmetry_2
    _geom_torsion_site_symmetry_3
    _geom_torsion_site_symmetry_4
    _geom_torsion
    _geom_torsion_publ_flag
    C8 O1 C1 O2 . . . . -64.2(5) ?
    C8 O1 C1 C2 . . . . 175.9(4) ?
    C9 O2 C1 O1 . . . . 65.2(5) ?
    C9 O2 C1 C2 . . . . -174.9(4) ?
    O1 C1 C2 C3 . . . . -50.6(5) ?
    O2 C1 C2 C3 . . . . -172.1(4) ?
    O1 C1 C2 C7 . . . . 132.3(4) ?
    O2 C1 C2 C7 . . . . 10.9(6) ?
    C7 C2 C3 C4 . . . . 0.8(7) ?
    C1 C2 C3 C4 . . . . -176.2(4) ?
    C2 C3 C4 C5 . . . . -1.4(7) ?
    C3 C4 C5 C6 . . . . 0.7(8) ?
    C4 C5 C6 C7 . . . . 0.5(8) ?
    C5 C6 C7 C2 . . . . -1.0(7) ?
    C3 C2 C7 C6 . . . . 0.3(7) ?
    C1 C2 C7 C6 . . . . 177.4(4) ?
    C1 O1 C8 C10 . . . . 56.9(5) ?
    C1 O2 C9 C10 . . . . -58.0(5) ?
    O1 C8 C10 C12 . . . . 70.6(5) ?
    O1 C8 C10 C9 . . . . -50.1(5) ?
    O1 C8 C10 C11 . . . . -167.6(4) ?
    O2 C9 C10 C8 . . . . 50.6(5) ?
    O2 C9 C10 C12 . . . . -69.0(5) ?
    O2 C9 C10 C11 . . . . 168.7(4) ?
    C8 C10 C11 O3 . . . . -57.8(5) ?
    C12 C10 C11 O3 . . . . 62.5(5) ?
    C9 C10 C11 O3 . . . . -175.6(4) ?
    C8 C10 C12 O4 . . . . 178.6(4) ?
    C9 C10 C12 O4 . . . . -62.0(5) ?
    C11 C10 C12 O4 . . . . 58.2(5) ?
loop_
    _geom_hbond_atom_site_label_D
    _geom_hbond_atom_site_label_H
    _geom_hbond_atom_site_label_A
    _geom_hbond_site_symmetry_A
    _geom_hbond_distance_DH
    _geom_hbond_distance_HA
    _geom_hbond_distance_DA
    _geom_hbond_angle_DHA
    O4 H4O O3 5_545 0.84 2.19 2.644(6) 113.9
