# Supplementary material for: 5,5-Bis(hydroxy­meth­yl)-2-phenyl-1,3-dioxane
Source: Acta Crystallogr Sect E Struct Rep Online. 2008 Jul 19;64(Pt 8):o1536. doi: 10.1107/S1600536808022046 (PMC2962161; doi:10.1107/S1600536808022046)
Supplement: Supplementary file 2 [file e-64-o1536-Isup2.hkl]

# 
# h,k,l, Fc-squared, Fo-squared, sigma(Fo-squared) and status flag 
# 
data_I
_shelx_title '  C2221' 
_shelx_refln_list_code          4 
_shelx_F_calc_maximum      233.60 
_exptl_crystal_F_000       960.00 
_reflns_d_resolution_high  0.7839 
 
loop_ 
 _symmetry_equiv_pos_as_xyz 
 'x, y, z' 
 '-x, -y, z+1/2' 
 '-x, y, -z+1/2' 
 'x, -y, -z' 
 'x+1/2, y+1/2, z' 
 '-x+1/2, -y+1/2, z+1/2' 
 '-x+1/2, y+1/2, -z+1/2' 
 'x+1/2, -y+1/2, -z' 
 
_cell_length_a     6.2654 
_cell_length_b    10.4593 
_cell_length_c    34.5285 
_cell_angle_alpha  90.000 
_cell_angle_beta   90.000 
_cell_angle_gamma  90.000 
 
_shelx_F_squared_multiplier     1.000 
 
loop_ 
 _refln_index_h 
 _refln_index_k 
 _refln_index_l 
 _refln_F_squared_calc 
 _refln_F_squared_meas 
 _refln_F_squared_sigma 
 _refln_observed_status 
   2   0   0     6271.26     6147.61    169.24 o 
   4   0   0     3643.23     3630.99    103.39 o 
   6   0   0     1646.12     1543.03     49.65 o 
   1   1   0      137.20       67.85      5.35 o 
   3   1   0       17.23        9.10      2.00 o 
   5   1   0        0.18        1.60      3.30 o 
   7   1   0       70.29      105.03      8.76 o 
   0   2   0    54567.64    55185.30   2148.70 o 
   2   2   0      141.77       83.06     12.56 o 
   4   2   0       24.27       59.37      4.16 o 
   6   2   0      158.72      166.72     14.27 o 
   1   3   0     2661.81     2238.16     83.61 o 
   3   3   0        0.92       22.73      2.51 o 
   5   3   0        6.19       13.24      4.76 o 
   7   3   0        8.33       14.69      6.25 o 
   0   4   0    12905.86    13291.46    362.54 o 
   2   4   0     1540.83     1358.02     27.04 o 
   4   4   0     1666.81     1518.91     31.62 o 
   6   4   0        3.10        6.21      5.29 o 
   1   5   0       23.32       47.22      6.15 o 
   3   5   0      326.20      490.98     16.31 o 
   5   5   0      521.56      593.10     25.97 o 
   7   5   0       50.89       57.43     20.95 o 
   0   6   0       10.90        9.66      6.29 o 
   2   6   0      262.82      398.87     23.37 o 
   4   6   0      144.11      178.14     15.03 o 
   6   6   0       21.84       87.61     10.30 o 
   1   7   0       80.72       62.91     12.03 o 
   3   7   0      142.87       74.27      6.42 o 
   5   7   0       36.71      150.86     16.17 o 
   0   8   0       60.24       49.33     12.42 o 
   2   8   0        8.05      152.56      7.68 o 
   4   8   0        5.25       16.38      4.88 o 
   6   8   0        4.32       17.54      8.03 o 
   1   9   0     3645.99     3435.94     67.07 o 
   3   9   0      598.67      507.17     33.04 o 
   5   9   0      129.79      138.45     10.98 o 
   0  10   0      107.58      114.22     11.70 o 
   2  10   0        7.79        4.69      7.34 o 
   4  10   0        3.69       14.39      7.36 o 
   1  11   0      349.52      312.63     19.76 o 
   3  11   0       78.59       74.80     10.27 o 
   0  12   0      434.00      438.88     24.95 o 
   2  12   0      100.48      130.28     14.63 o 
   1  13   0      306.22      228.08     13.00 o 
   2   0   1     1195.04     1060.42     18.86 o 
   4   0   1     1119.36     1102.26     24.70 o 
   6   0   1      503.47      524.71     15.32 o 
   1   1   1     5738.07     5867.66     89.73 o 
   3   1   1     1032.23      948.15     12.50 o 
   5   1   1      483.24      451.63      9.14 o 
   7   1   1      184.16      208.76      8.06 o 
   0   2   1     6196.33     6682.27    150.03 o 
   2   2   1      424.52      505.99     10.33 o 
   4   2   1     2772.29     2750.18     34.11 o 
   6   2   1      290.20      322.28      9.42 o 
   1   3   1      905.46      967.88     27.04 o 
   3   3   1     1412.77     1324.91     18.88 o 
   5   3   1       63.03       59.91      3.26 o 
   7   3   1      293.23      284.98      9.55 o 
   0   4   1     3702.37     4105.98     80.36 o 
   2   4   1      560.46      611.43     10.85 o 
   4   4   1      484.97      525.95     17.24 o 
   6   4   1      528.58      498.72     18.29 o 
   1   5   1      758.60      681.70     12.37 o 
   3   5   1      493.58      765.67     15.10 o 
   5   5   1     1501.32     1527.96     26.31 o 
   7   5   1      258.57      300.47     12.53 o 
   0   6   1      210.75      280.71      7.88 o 
   2   6   1      114.56      324.97     12.06 o 
   4   6   1      786.45      740.18     14.45 o 
   6   6   1      249.32      277.79     11.39 o 
   1   7   1      432.58      404.89     18.41 o 
   3   7   1       74.32       96.19      6.78 o 
   5   7   1     1846.50     1683.47     29.34 o 
   0   8   1      219.56      195.93      7.14 o 
   2   8   1       14.82       14.54      3.25 o 
   4   8   1      118.08      112.90      5.69 o 
   6   8   1        0.90        1.60      6.46 o 
   1   9   1      853.62      844.96     18.37 o 
   3   9   1       29.88       50.47      5.21 o 
   5   9   1      217.27      214.57      9.40 o 
   0  10   1      111.76      130.90      8.82 o 
   2  10   1       29.86       34.84      5.33 o 
   4  10   1       31.87       29.22     10.22 o 
   1  11   1       37.93      127.72      7.55 o 
   3  11   1      198.40      493.73     45.22 o 
   0  12   1        3.18       71.83     12.31 o 
   2  12   1       14.94       48.33      8.35 o 
   1  13   1        7.39       28.61      5.63 o 
   2   0   2        6.62       19.56      1.84 o 
   4   0   2      563.37      581.48     14.63 o 
   6   0   2      415.34      394.95     12.68 o 
   1   1   2     9075.82     8849.32    118.12 o 
   3   1   2      661.48      622.58      8.67 o 
   5   1   2      388.30      321.42      7.32 o 
   7   1   2      237.36      236.85      8.55 o 
   0   2   2     2594.42     2434.51     55.32 o 
   2   2   2     8919.13     8618.63    101.64 o 
   4   2   2     1581.10     1669.80     22.48 o 
   6   2   2      550.66      560.97     12.30 o 
   1   3   2     1370.68     1429.79     23.04 o 
   3   3   2      286.57      277.92      4.87 o 
   5   3   2        1.25       16.86      2.62 o 
   7   3   2       32.96       44.08      5.35 o 
   0   4   2       84.18      136.86      4.34 o 
   2   4   2     2499.27     2861.00     74.99 o 
   4   4   2     1208.33     1160.92     18.61 o 
   6   4   2       42.81       69.44      5.76 o 
   1   5   2     1380.63     1468.70     26.22 o 
   3   5   2      189.59      228.96      6.00 o 
   5   5   2      357.64      343.87      9.79 o 
   7   5   2       70.59       90.81      7.23 o 
   0   6   2     1036.51     1089.11     23.40 o 
   2   6   2     1290.98     1173.76     22.05 o 
   4   6   2      670.99      563.58     11.76 o 
   6   6   2      153.74      152.33     10.59 o 
   1   7   2     2406.93     2394.81     38.98 o 
   3   7   2      653.64      634.51     14.30 o 
   5   7   2      397.16      380.65      9.78 o 
   0   8   2      730.12      642.13     18.09 o 
   2   8   2      157.07      260.00      8.23 o 
   4   8   2      114.35       68.55      5.18 o 
   6   8   2       11.39       21.62      7.51 o 
   1   9   2     2133.60     1835.73     31.14 o 
   3   9   2        1.19       46.45      4.84 o 
   5   9   2       33.87       53.27      8.72 o 
   0  10   2      134.81       98.27     18.30 o 
   2  10   2       19.78       25.63      5.04 o 
   4  10   2       48.72      110.01      9.16 o 
   1  11   2      408.26      423.83     12.23 o 
   3  11   2     1290.27     1086.08     30.96 o 
   0  12   2      127.86      133.62     10.01 o 
   2  12   2      138.78      159.82     11.05 o 
   1  13   2       67.61       76.34      7.12 o 
   2   0   3      137.46      163.66      4.92 o 
   4   0   3      181.22      148.08      6.13 o 
   6   0   3      229.78      245.33      9.61 o 
   1   1   3    13362.26    13996.24    186.94 o 
   3   1   3     1339.33     1241.91     17.14 o 
   5   1   3      124.11      134.68      4.67 o 
   7   1   3       96.58      102.23      6.02 o 
   0   2   3      600.49      490.56     11.13 o 
   2   2   3     1831.81     1968.07     25.90 o 
   4   2   3     2258.57     2128.03     28.08 o 
   6   2   3     1415.54     1480.08     25.83 o 
   1   3   3     6003.70     6082.07     93.65 o 
   3   3   3     1084.06     1012.20     17.64 o 
   5   3   3     1908.13     1807.28     28.79 o 
   7   3   3      144.45      146.49      7.10 o 
   0   4   3        5.98       54.46      2.69 o 
   2   4   3     1916.59     2075.03     41.96 o 
   4   4   3      981.52     1053.06     20.12 o 
   6   4   3      708.99      696.01     17.32 o 
   1   5   3     1475.67     1379.52     24.54 o 
   3   5   3      496.58      635.36     14.12 o 
   5   5   3      468.79      485.20     10.12 o 
   7   5   3        2.35       -0.90      5.04 o 
   0   6   3     1930.22     2006.75     40.97 o 
   2   6   3      103.83      141.14      4.48 o 
   4   6   3      699.50      678.22     15.65 o 
   6   6   3       19.50       33.88      6.33 o 
   1   7   3      248.22      425.83     10.80 o 
   3   7   3      137.61      166.14     11.94 o 
   5   7   3       20.23       69.81      5.60 o 
   0   8   3      430.75      349.09      9.85 o 
   2   8   3       51.73       40.80      3.99 o 
   4   8   3      263.37      180.12      7.60 o 
   6   8   3       41.33       36.20      7.74 o 
   1   9   3      193.39      574.61     15.34 o 
   3   9   3      230.71      200.00      8.54 o 
   5   9   3       87.62       90.09      7.28 o 
   0  10   3     1468.50     1319.30     39.37 o 
   2  10   3      172.64      154.89      6.06 o 
   4  10   3      326.99      283.89     19.18 o 
   1  11   3       58.50       63.10      6.63 o 
   3  11   3      210.15      249.96     13.13 o 
   0  12   3        0.85       -5.96      8.28 o 
   2  12   3      115.71      233.91     13.14 o 
   1  13   3       71.20       98.49      8.82 o 
   0   0   4     9915.82     9638.62    378.87 o 
   2   0   4       51.12       49.78      2.32 o 
   4   0   4      634.65      539.22     13.88 o 
   6   0   4      227.60      223.33      9.19 o 
   1   1   4    25111.85    24915.25    364.84 o 
   3   1   4     1087.98     1108.90     23.54 o 
   5   1   4      845.57      783.40     15.53 o 
   7   1   4       24.25       19.57      4.26 o 
   0   2   4     5924.18     5423.27    100.89 o 
   2   2   4     3631.68     3533.15     48.13 o 
   4   2   4       33.63       29.98      3.35 o 
   6   2   4      212.01      231.02      7.18 o 
   1   3   4     1511.40     1381.52     24.24 o 
   3   3   4     1252.56     1409.25     18.94 o 
   5   3   4      376.48      421.48     11.69 o 
   7   3   4       54.11       62.03      6.68 o 
   0   4   4       20.80      124.30      3.57 o 
   4   4   4       76.40       82.59      3.47 o 
   6   4   4      379.68      332.77     10.79 o 
   1   5   4      303.05      583.54     14.24 o 
   3   5   4      421.99      412.97     13.34 o 
   5   5   4      614.46      565.25     11.96 o 
   7   5   4       18.66       53.05     15.15 o 
   0   6   4      950.93      896.64     19.08 o 
   2   6   4      380.92      379.42      8.28 o 
   4   6   4      213.81      275.24     10.00 o 
   6   6   4      476.02      416.07     13.51 o 
   1   7   4     2127.29     2065.18     33.97 o 
   3   7   4       63.65       83.76      4.72 o 
   5   7   4       15.88       36.35      4.70 o 
   0   8   4      936.69      851.50     19.10 o 
   4   8   4      360.71      343.42      9.99 o 
   6   8   4       65.41       88.50      8.14 o 
   1   9   4      832.47      806.75     15.32 o 
   3   9   4       26.63       15.22      4.58 o 
   5   9   4       25.37       39.83      6.05 o 
   0  10   4     1582.30     1665.49     48.06 o 
   2  10   4      295.86      248.22     10.15 o 
   4  10   4       84.34       86.44      6.87 o 
   1  11   4       92.19      101.51      6.22 o 
   3  11   4      221.19      225.42     12.72 o 
   0  12   4      112.52       96.55     12.53 o 
   2  12   4      251.45      281.26     13.81 o 
   1  13   4      155.58      185.97     10.09 o 
   2   0   5     1339.68     1302.52     38.20 o 
   4   0   5     1060.17      989.89     22.61 o 
   6   0   5        3.65        3.64      4.02 o 
   1   1   5     3783.92     3680.74     59.00 o 
   3   1   5     6649.86     6368.27     85.75 o 
   5   1   5      341.72      323.49      7.44 o 
   7   1   5      168.23      188.98      7.08 o 
   0   2   5     7351.42     6725.01    142.16 o 
   2   2   5      315.55      274.31      5.77 o 
   4   2   5      510.17      537.53      9.38 o 
   6   2   5      849.11      835.07     16.37 o 
   1   3   5     3481.01     3840.97     57.90 o 
   3   3   5     1149.38     1355.56     18.35 o 
   5   3   5     1430.92     1403.75     24.08 o 
   7   3   5       28.88       31.35      5.19 o 
   0   4   5      749.64      512.99     10.04 o 
   2   4   5     1565.42     1575.00     29.08 o 
   4   4   5     1789.88     1736.39     25.16 o 
   6   4   5       29.02       37.73      5.10 o 
   1   5   5      980.64      963.06     15.03 o 
   3   5   5      912.77      934.14     16.95 o 
   5   5   5      815.20      731.18     13.62 o 
   7   5   5      215.18      246.44     13.25 o 
   0   6   5     2505.11     2493.09     43.47 o 
   2   6   5       91.25      120.71      4.24 o 
   4   6   5      197.53      204.62      9.69 o 
   6   6   5      689.52      700.11     18.89 o 
   1   7   5      487.54      620.84     16.81 o 
   3   7   5      539.76      455.17     13.66 o 
   5   7   5      869.52      844.49     18.38 o 
   0   8   5       76.09       72.09      4.53 o 
   2   8   5      803.38      803.02     29.71 o 
   4   8   5      183.76      184.30      7.67 o 
   6   8   5       89.18       88.93      8.11 o 
   1   9   5       95.25      113.05      7.87 o 
   3   9   5      630.97      567.31     15.79 o 
   5   9   5        9.83       22.33      5.21 o 
   0  10   5      256.39      275.37     12.98 o 
   2  10   5      834.06      768.39     22.22 o 
   4  10   5       62.30       60.93     12.68 o 
   1  11   5      136.66      102.18      6.25 o 
   3  11   5      151.86      227.32     22.28 o 
   0  12   5        0.22        9.44      8.89 o 
   2  12   5      284.43      259.61     11.56 o 
   1  13   5      103.27       93.51      9.45 o 
   0   0   6      256.59      334.11     11.30 o 
   2   0   6       50.46       96.09      5.21 o 
   4   0   6       73.90       86.80      4.94 o 
   6   0   6      399.29      388.30     12.59 o 
   1   1   6    26579.35    27011.66    426.07 o 
   3   1   6     3449.41     3490.93     52.56 o 
   5   1   6      155.95      169.52      5.26 o 
   7   1   6       72.93      100.06      5.71 o 
   0   2   6       22.68       65.82      2.57 o 
   2   2   6     2042.11     2120.44     29.47 o 
   4   2   6     1052.32      948.15     24.92 o 
   6   2   6      184.44      165.84      6.13 o 
   1   3   6     4992.84     4838.10     90.01 o 
   3   3   6     1118.04     1065.83     16.10 o 
   5   3   6      137.80      159.03      8.42 o 
   7   3   6      322.27      333.79     10.57 o 
   0   4   6      606.70      683.84     14.44 o 
   2   4   6     1226.68     1304.21     20.14 o 
   4   4   6      982.51      871.83     21.30 o 
   6   4   6       24.78       17.17      4.52 o 
   1   5   6     3165.08     3230.92     46.28 o 
   3   5   6     1034.24     1222.75     35.14 o 
   5   5   6      434.40      371.28      8.99 o 
   7   5   6       74.79       74.10     15.62 o 
   0   6   6      196.55      576.76     11.81 o 
   2   6   6     1215.10     1322.96     20.51 o 
   4   6   6       76.33      107.73      4.77 o 
   6   6   6       47.66      113.48      7.31 o 
   1   7   6      787.52      755.75     17.17 o 
   3   7   6      167.75      171.14      7.39 o 
   5   7   6       33.02       82.03      5.61 o 
   0   8   6      225.45      209.48      7.18 o 
   2   8   6     1238.13     1412.66     26.44 o 
   4   8   6      101.70       97.52      6.05 o 
   6   8   6      122.50      107.75      8.02 o 
   1   9   6      270.21      233.75      7.43 o 
   3   9   6       98.81      117.03      6.84 o 
   5   9   6       57.67       80.73      6.32 o 
   0  10   6      322.36      817.91     27.06 o 
   2  10   6      898.59      810.24     20.32 o 
   4  10   6       39.47      106.87      6.64 o 
   1  11   6       24.53       41.36      5.22 o 
   3  11   6       93.92      117.57      8.49 o 
   0  12   6       46.26       59.82      8.64 o 
   2  12   6      465.18      413.50     16.96 o 
   1  13   6       34.19       68.75      9.93 o 
   4   0   7        1.05        2.28      3.10 o 
   6   0   7       20.36       20.97      4.80 o 
   1   1   7    22817.74    22758.61    358.38 o 
   3   1   7     7277.78     7070.42    101.56 o 
   5   1   7      563.97      560.79     10.82 o 
   7   1   7       43.86       40.02      5.22 o 
   0   2   7     3516.73     3117.19     64.37 o 
   2   2   7     1228.29     1085.96     15.87 o 
   4   2   7       39.61       22.80      3.14 o 
   6   2   7      137.43      140.54      5.77 o 
   1   3   7      822.76      907.06     24.38 o 
   3   3   7      454.60      486.12      8.38 o 
   5   3   7      870.73      839.86     23.47 o 
   7   3   7       56.33       66.40      6.78 o 
   0   4   7     1221.86     1493.36     29.39 o 
   2   4   7     4766.53     4620.92     61.56 o 
   4   4   7      116.92      170.50     11.12 o 
   6   4   7      607.83      605.51     24.08 o 
   1   5   7     3572.44     3617.07     51.62 o 
   3   5   7      622.69      621.87     11.43 o 
   5   5   7       35.00       43.79      3.74 o 
   7   5   7       40.66       28.36      8.49 o 
   0   6   7        7.07       31.47      3.47 o 
   2   6   7      122.13      148.36      5.87 o 
   4   6   7      390.83      368.27      9.86 o 
   6   6   7      754.79      813.72     19.15 o 
   1   7   7      151.39      186.35      9.71 o 
   3   7   7      185.77      244.08      8.81 o 
   5   7   7      279.53      306.22     11.63 o 
   0   8   7      929.92     1021.47     25.78 o 
   2   8   7     3762.97     3652.08    104.96 o 
   4   8   7      421.48      358.16     15.98 o 
   6   8   7      172.95      167.68      9.20 o 
   1   9   7      493.81      497.93     22.19 o 
   3   9   7      152.85      125.95      7.05 o 
   5   9   7       19.68       19.12      4.86 o 
   0  10   7     1332.22     1342.18     40.11 o 
   2  10   7      418.57      354.53     20.65 o 
   4  10   7      108.40       81.54      6.09 o 
   1  11   7      134.49      135.24      6.92 o 
   3  11   7       17.97       48.23      7.35 o 
   0  12   7       82.67       61.33     15.24 o 
   2  12   7      190.33      187.96     14.31 o 
   1  13   7       49.41       69.01     13.91 o 
   0   0   8    10133.13     8670.22    490.72 o 
   4   0   8      378.98      375.69     10.87 o 
   6   0   8       27.43       22.88      4.86 o 
   1   1   8    13157.90    11364.41    504.02 o 
   3   1   8     3335.92     3487.42     52.58 o 
   5   1   8     1305.12     1278.13     20.65 o 
   7   1   8       54.60       51.50      5.01 o 
   2   2   8     3536.49     3824.62     52.12 o 
   4   2   8      230.65      211.63      4.82 o 
   6   2   8       97.95       90.07      4.89 o 
   1   3   8     9136.31     9663.83    143.93 o 
   3   3   8      295.42      303.91     11.42 o 
   5   3   8     1561.24     1488.66     27.39 o 
   7   3   8      196.78      162.34      8.20 o 
   0   4   8      168.43      248.55      6.58 o 
   2   4   8      214.16      245.40      5.12 o 
   4   4   8      239.21      193.04      5.32 o 
   6   4   8      305.83      315.32     10.49 o 
   1   5   8     2338.91     2347.13     34.14 o 
   3   5   8      146.20      199.90     14.07 o 
   5   5   8       47.78       34.27      4.36 o 
   7   5   8      119.24      123.72      8.82 o 
   0   6   8        2.32      348.32      8.05 o 
   2   6   8     1368.07     1364.02     44.70 o 
   4   6   8     1360.07     1328.90     25.59 o 
   6   6   8      175.21      153.86      7.49 o 
   1   7   8       88.50       78.67      3.53 o 
   3   7   8      135.85      177.77      9.44 o 
   5   7   8       39.11       51.53      5.19 o 
   0   8   8      948.63      814.03     21.57 o 
   2   8   8     1509.81     1505.26     27.92 o 
   4   8   8      901.96      733.39     40.22 o 
   6   8   8       44.50      100.31      9.45 o 
   1   9   8      635.38      564.50     12.94 o 
   3   9   8       26.18       35.84      5.37 o 
   5   9   8       32.88       41.38      6.11 o 
   0  10   8     1173.60     1146.99     35.46 o 
   2  10   8       16.84       27.08      5.01 o 
   4  10   8       48.29      171.30      7.65 o 
   1  11   8       46.04       75.15      6.12 o 
   3  11   8       37.10       28.27      5.58 o 
   0  12   8       14.90       28.58      7.78 o 
   2  12   8      124.03      189.09     12.43 o 
   1  13   8       27.01       36.99     12.03 o 
   2   0   9     5458.35     6019.43    166.09 o 
   4   0   9      392.30      348.29     10.35 o 
   6   0   9        2.41        4.88      4.17 o 
   1   1   9    11098.47    10926.15    188.77 o 
   3   1   9      118.57      118.68      3.58 o 
   5   1   9      664.39      596.68     12.08 o 
   7   1   9      338.32      358.07      9.88 o 
   2   2   9      291.87      316.48      6.29 o 
   4   2   9      196.11      200.19      4.93 o 
   6   2   9        4.46        4.36      3.21 o 
   1   3   9     4849.85     5165.76    102.45 o 
   3   3   9      414.12      327.43      7.55 o 
   5   3   9     1978.32     1988.70     35.32 o 
   7   3   9      508.99      547.03     15.60 o 
   0   4   9     5828.74     6466.39    120.53 o 
   2   4   9      276.07      291.37      5.51 o 
   4   4   9       43.73      109.98      3.92 o 
   6   4   9       57.90       81.97      5.92 o 
   1   5   9      940.25      934.00     24.22 o 
   3   5   9      143.57      183.27      5.64 o 
   5   5   9      259.22      278.30      8.95 o 
   7   5   9       53.92       68.83      8.46 o 
   0   6   9     5277.16     5409.78     91.76 o 
   2   6   9     1504.99     1455.15     24.17 o 
   4   6   9      723.89      773.16     16.56 o 
   6   6   9       93.31      118.24      8.15 o 
   1   7   9      408.11      496.08     18.69 o 
   3   7   9       32.42       83.97      6.18 o 
   5   7   9       95.88      125.44      6.24 o 
   0   8   9      156.93      134.04      7.14 o 
   2   8   9     1278.71     1079.80     21.12 o 
   4   8   9       69.73       91.69     10.37 o 
   6   8   9        8.92        6.28      5.57 o 
   1   9   9       27.78      132.65      5.75 o 
   3   9   9       30.87       64.91      5.81 o 
   5   9   9        4.18       40.05      5.56 o 
   0  10   9       12.98       24.97      8.47 o 
   2  10   9      232.62      268.95     10.08 o 
   4  10   9      253.30      224.77      8.75 o 
   1  11   9      115.76      100.62      7.59 o 
   3  11   9      133.95      132.29     10.82 o 
   0  12   9        0.01       13.18      6.93 o 
   2  12   9      166.70      215.23     23.63 o 
   0   0  10      680.42      757.57     22.59 o 
   2   0  10       84.00      225.11      7.62 o 
   4   0  10       12.98       12.81      3.27 o 
   6   0  10       17.80       13.49      4.67 o 
   1   1  10     5164.24     4509.61    176.99 o 
   3   1  10      175.11      154.21      4.36 o 
   5   1  10      552.09      576.83     11.07 o 
   7   1  10       40.09       46.75      5.04 o 
   0   2  10     2907.77     2677.62    105.99 o 
   2   2  10    12541.95    12366.02    180.82 o 
   4   2  10      669.60      651.44     11.02 o 
   6   2  10       90.40       90.28      5.26 o 
   1   3  10       60.01      125.87      7.89 o 
   3   3  10     1698.30     1715.27     26.62 o 
   5   3  10     1212.69     1276.85     25.99 o 
   7   3  10      270.99      270.84     13.62 o 
   0   4  10     8145.57     8252.14    153.12 o 
   2   4  10     2194.17     2323.57     31.88 o 
   4   4  10      385.99      360.89      7.96 o 
   6   4  10      137.98      129.87      8.06 o 
   1   5  10     4092.63     3868.52     55.06 o 
   3   5  10     1817.96     1693.05     44.11 o 
   5   5  10      172.34      173.61      7.14 o 
   7   5  10      541.77      564.63     18.57 o 
   0   6  10        0.04       18.61      3.33 o 
   2   6  10      326.55      279.99      8.44 o 
   4   6  10      734.19      649.92     15.91 o 
   6   6  10      219.73      239.85     11.04 o 
   1   7  10       30.76       57.38      3.54 o 
   5   7  10      279.51      263.19      8.82 o 
   0   8  10     1032.56     1054.99     26.85 o 
   2   8  10      939.21      958.83     19.18 o 
   4   8  10      511.38      429.28     28.82 o 
   6   8  10       37.09       42.77      6.76 o 
   1   9  10      119.32      140.31      6.02 o 
   3   9  10      925.27      787.03     20.12 o 
   5   9  10       42.21       36.97      5.51 o 
   0  10  10        0.07      150.10      9.80 o 
   2  10  10      257.21      267.73      9.97 o 
   4  10  10       52.72      134.50      7.14 o 
   1  11  10       45.69       74.34      5.99 o 
   3  11  10       28.24       32.72      7.10 o 
   0  12  10      103.16       80.00      8.72 o 
   2  12  10       76.49       90.40      8.25 o 
   2   0  11      848.84     1104.98     30.26 o 
   4   0  11      293.42      251.19      8.40 o 
   6   0  11       22.20       13.36      4.48 o 
   1   1  11     5290.41     5132.07     81.84 o 
   3   1  11      201.17      202.63      5.11 o 
   5   1  11      261.95      252.80      7.04 o 
   7   1  11      106.00      104.51      6.04 o 
   0   2  11     2541.36     2784.10     55.18 o 
   2   2  11     4080.01     4346.44     76.02 o 
   4   2  11      768.61      802.30     15.89 o 
   6   2  11       24.50       38.72      4.52 o 
   1   3  11      700.34      807.22     29.85 o 
   3   3  11      432.95      441.09      8.67 o 
   5   3  11      678.03      678.44     14.77 o 
   7   3  11      293.36      231.53     22.08 o 
   0   4  11     1702.08     2241.64     43.30 o 
   2   4  11        9.53       73.07      3.43 o 
   4   4  11      184.88      189.75      8.67 o 
   6   4  11      301.36      338.41     14.50 o 
   1   5  11      653.19      703.76     12.05 o 
   3   5  11      243.18      217.36      9.65 o 
   5   5  11      138.66      137.20      7.76 o 
   7   5  11       37.62       50.60      7.79 o 
   0   6  11      457.47      381.47      8.62 o 
   2   6  11      754.43      686.65     12.89 o 
   4   6  11      496.09      553.92     13.57 o 
   6   6  11      518.88      571.12     20.58 o 
   1   7  11      401.22      407.16     16.31 o 
   3   7  11      603.43      567.51     31.91 o 
   5   7  11      164.01      169.49      7.15 o 
   0   8  11     1510.17     1523.85     36.64 o 
   2   8  11       97.34      118.17      7.76 o 
   4   8  11       14.40       34.02      5.46 o 
   6   8  11      154.64      159.28      9.08 o 
   1   9  11      799.32      920.43     41.85 o 
   3   9  11      531.44      486.84     17.35 o 
   5   9  11       55.24      137.09      7.41 o 
   0  10  11      314.49      356.75     15.40 o 
   2  10  11      194.43      170.71      8.13 o 
   4  10  11      279.49      258.06      9.42 o 
   1  11  11      269.54      193.41      8.15 o 
   3  11  11       20.75       57.42      8.21 o 
   0  12  11       53.12       88.88     10.43 o 
   2  12  11       19.22       27.04      6.70 o 
   0   0  12    27252.40    25634.26    697.62 o 
   2   0  12     3974.73     4664.86    106.06 o 
   6   0  12      453.39      392.55     12.92 o 
   1   1  12      406.09      479.53     12.65 o 
   3   1  12     1118.12     1134.08     28.76 o 
   5   1  12      116.77       90.37      4.38 o 
   7   1  12      103.35      106.30      6.72 o 
   0   2  12      348.95      282.99      6.99 o 
   2   2  12     5109.50     5027.15     74.59 o 
   4   2  12     2457.79     2300.20     36.38 o 
   6   2  12       68.35       66.09      6.04 o 
   1   3  12     2619.26     2307.42     40.25 o 
   3   3  12      402.07      389.98     14.35 o 
   5   3  12     1065.29     1045.11     34.63 o 
   7   3  12       81.62       66.84     21.24 o 
   0   4  12     2462.17     2506.86     48.24 o 
   2   4  12      132.73      182.94      7.10 o 
   4   4  12      387.85      360.46     10.88 o 
   6   4  12       93.14      117.71      8.88 o 
   1   5  12       20.17       47.09      4.45 o 
   3   5  12      234.83      280.48      8.94 o 
   5   5  12      188.39      215.75      9.48 o 
   7   5  12       17.00       25.84      7.05 o 
   0   6  12        2.12      110.22      4.89 o 
   2   6  12      292.85      292.02      9.27 o 
   4   6  12      501.75      458.57     12.01 o 
   6   6  12      134.75      149.46      9.02 o 
   1   7  12      344.49      324.12      7.21 o 
   3   7  12      159.59      167.66      7.43 o 
   5   7  12       55.09       93.10      7.16 o 
   0   8  12      314.65      385.94     12.81 o 
   2   8  12       87.91      155.22     14.43 o 
   4   8  12      149.69      153.86      8.00 o 
   6   8  12      190.23      198.73     20.65 o 
   1   9  12      403.60      392.17     10.30 o 
   3   9  12      464.31      445.20     13.64 o 
   5   9  12      214.51      213.04      8.81 o 
   0  10  12       62.67       65.57      8.15 o 
   2  10  12      162.93      131.47      7.29 o 
   4  10  12       22.96       41.14      5.84 o 
   1  11  12       73.06       84.51      6.08 o 
   3  11  12      147.71      121.91      8.04 o 
   0  12  12       45.56       63.46      9.16 o 
   2  12  12       54.29       70.74      8.48 o 
   2   0  13    20262.68    20420.98    454.67 o 
   4   0  13      292.89      299.51     10.96 o 
   6   0  13        2.05        9.73      5.11 o 
   1   1  13      342.40      384.81      7.72 o 
   3   1  13      264.30      276.64      9.44 o 
   5   1  13      520.70      446.73     12.01 o 
   7   1  13        0.46        4.54      4.49 o 
   0   2  13      747.82     1030.17     21.53 o 
   2   2  13     3254.46     3368.53     60.12 o 
   4   2  13      462.67      466.93      9.80 o 
   6   2  13      100.30      107.35      8.27 o 
   1   3  13     1094.52     1167.70     30.59 o 
   3   3  13      171.54      130.71      4.21 o 
   5   3  13      266.00      264.01      8.03 o 
   7   3  13      118.33      132.14      8.80 o 
   0   4  13     8118.49     8328.87    154.67 o 
   2   4  13     1095.79     1112.02     19.54 o 
   4   4  13     1481.18     1410.28     28.61 o 
   6   4  13      149.12      164.80      9.04 o 
   1   5  13     2024.92     2152.89     35.47 o 
   3   5  13      422.26      455.60     10.17 o 
   5   5  13      121.52      123.46      7.54 o 
   7   5  13      254.58      293.21     12.94 o 
   0   6  13     1026.02      972.14     20.91 o 
   2   6  13      589.99      546.42     29.15 o 
   4   6  13      107.01       91.30      5.30 o 
   6   6  13      116.19      136.31      8.73 o 
   1   7  13      127.11      162.15     11.14 o 
   3   7  13     1697.47     1747.35     65.48 o 
   5   7  13       57.72       87.80      6.62 o 
   0   8  13       40.84       48.40      7.20 o 
   2   8  13       91.33       85.13      5.62 o 
   4   8  13      101.52      125.48      7.37 o 
   1   9  13     1127.34     1056.01     36.35 o 
   3   9  13      145.30      197.91      8.76 o 
   5   9  13       54.20       57.80      8.13 o 
   0  10  13        2.49       -1.98      4.48 o 
   2  10  13       77.26       97.17      6.71 o 
   4  10  13       81.08       85.96      6.94 o 
   1  11  13      491.74      374.52     14.07 o 
   3  11  13       96.64      176.73      9.25 o 
   0  12  13       33.77       51.33      8.76 o 
   2  12  13        6.44       30.48      7.14 o 
   0   0  14     4465.16     4316.16    119.68 o 
   2   0  14     6536.32     6065.56    158.81 o 
   4   0  14      236.68      266.98     10.48 o 
   6   0  14      156.73      163.85      9.29 o 
   1   1  14      348.56      453.10     10.84 o 
   3   1  14      286.82      253.24      6.61 o 
   5   1  14      874.89      711.71     15.04 o 
   7   1  14       68.95       80.02      6.58 o 
   0   2  14     3692.91     3706.82     72.95 o 
   2   2  14     1223.33     1207.92     36.40 o 
   4   2  14     2078.30     1901.34     30.74 o 
   6   2  14       26.53       32.52      6.28 o 
   1   3  14     6174.48     5822.29    132.02 o 
   3   3  14     1710.86     1734.58     33.40 o 
   5   3  14      336.93      323.98     10.08 o 
   7   3  14        7.39       11.45      6.09 o 
   0   4  14     1876.62     1821.63     35.97 o 
   2   4  14      561.75      534.10     17.38 o 
   4   4  14     3120.82     3044.10     56.72 o 
   6   4  14       51.70       72.56      7.67 o 
   1   5  14      667.46      852.51     14.71 o 
   3   5  14      764.00      800.85     15.63 o 
   5   5  14       24.38       42.54      5.99 o 
   0   6  14     2924.48     3254.45     62.77 o 
   2   6  14      423.43      399.45     16.75 o 
   4   6  14       13.75       22.73      3.94 o 
   6   6  14       36.44       71.90      7.91 o 
   1   7  14      164.99      185.84      7.37 o 
   3   7  14     2512.19     2423.83     55.12 o 
   5   7  14       89.53       82.16      7.16 o 
   0   8  14     1173.53     1060.81     27.30 o 
   2   8  14      104.24      235.96      7.89 o 
   4   8  14      136.04      153.35      8.04 o 
   1   9  14      565.93      569.27     16.21 o 
   3   9  14       48.78       37.11      5.68 o 
   5   9  14       48.31       44.62      5.88 o 
   0  10  14      162.86      146.42      8.70 o 
   2  10  14       23.15       45.44      6.59 o 
   4  10  14      153.81      153.26      8.85 o 
   1  11  14       32.45      108.15      8.85 o 
   3  11  14       78.09       84.78      8.51 o 
   0  12  14        3.14       10.29      7.31 o 
   2  12  14       91.64      104.69     11.42 o 
   2   0  15     1780.53     1705.07     41.09 o 
   4   0  15      140.76      148.62      9.41 o 
   6   0  15      139.52      145.17     10.96 o 
   1   1  15      360.13      342.10      7.21 o 
   3   1  15     1102.55     1237.67     22.24 o 
   5   1  15        2.33        6.49      3.01 o 
   7   1  15       22.47       18.47      5.22 o 
   0   2  15      131.70      261.80     10.32 o 
   2   2  15     2556.55     2527.36     54.59 o 
   4   2  15     2408.61     2174.23     37.66 o 
   6   2  15      424.05      365.07     11.42 o 
   1   3  15     2522.19     2633.56     47.31 o 
   3   3  15       70.74       89.94      4.13 o 
   5   3  15       45.42       44.12      4.88 o 
   7   3  15        0.70        1.48      5.85 o 
   0   4  15     1626.40     1481.36     36.12 o 
   2   4  15      421.17      569.33     12.86 o 
   4   4  15     1971.52     1944.23     37.99 o 
   6   4  15        7.75       13.27      5.58 o 
   1   5  15     1503.25     1537.88     25.14 o 
   3   5  15     2504.56     2527.24     41.95 o 
   5   5  15       99.48       89.18      6.78 o 
   0   6  15      725.66      762.77     17.28 o 
   2   6  15       64.88       59.80      4.27 o 
   4   6  15       73.53       66.75      5.54 o 
   6   6  15       33.09       32.59      8.61 o 
   1   7  15     1753.69     1669.18     25.98 o 
   3   7  15     1402.39     1238.46     25.18 o 
   5   7  15      120.94      140.98     13.05 o 
   0   8  15      345.60      409.64     13.52 o 
   2   8  15        2.63        7.71      3.22 o 
   4   8  15      100.40       93.39      6.89 o 
   1   9  15      515.70      586.52     24.76 o 
   3   9  15       52.14       61.93      6.51 o 
   5   9  15       57.64       72.19     10.13 o 
   0  10  15      235.21      207.59     10.09 o 
   2  10  15      278.00      217.63      9.28 o 
   4  10  15       16.02       37.28      6.55 o 
   1  11  15       13.75       23.88      5.46 o 
   3  11  15       39.79       78.43      7.70 o 
   0  12  15        0.28        0.67      6.96 o 
   2  12  15      260.10      262.70     12.50 o 
   0   0  16     1062.35     1130.34     33.55 o 
   2   0  16      256.22      378.76     11.78 o 
   6   0  16       90.80       68.85      9.10 o 
   1   1  16      263.42      309.30      6.20 o 
   3   1  16      288.13      354.03      8.38 o 
   5   1  16       97.56       93.12      5.41 o 
   7   1  16       45.98       31.45      6.38 o 
   0   2  16     1038.27     1141.79     24.08 o 
   2   2  16      405.37      415.29      8.91 o 
   4   2  16     1150.61     1127.61     21.29 o 
   6   2  16      134.58      147.07      7.28 o 
   1   3  16     1725.40     1876.22     34.72 o 
   3   3  16      568.70      481.36     17.60 o 
   5   3  16      256.05      261.59     14.02 o 
   7   3  16        1.83       -3.51      6.23 o 
   0   4  16      280.37      276.25     16.73 o 
   2   4  16      238.65      272.46     11.78 o 
   4   4  16      883.29      856.64     25.94 o 
   6   4  16       58.65       52.94      7.08 o 
   1   5  16      854.52      940.60     22.91 o 
   3   5  16     1393.17     1308.77     36.30 o 
   5   5  16       24.03       33.83      5.70 o 
   0   6  16     3055.03     2892.75     56.42 o 
   2   6  16       39.77       91.11      4.85 o 
   4   6  16       63.25       65.80      7.61 o 
   6   6  16      310.01      314.29     13.00 o 
   1   7  16     1534.86     1430.53     22.80 o 
   3   7  16      170.63      152.94      9.40 o 
   5   7  16      150.82      142.13      9.97 o 
   0   8  16      103.87       76.94      6.14 o 
   2   8  16      203.76      281.43     11.28 o 
   4   8  16      216.18      200.61     15.11 o 
   1   9  16      670.17      615.89     13.21 o 
   3   9  16      212.38      191.24      8.76 o 
   5   9  16        1.36        2.39      5.58 o 
   0  10  16       54.95       41.22      6.41 o 
   2  10  16       17.14       29.04      5.56 o 
   4  10  16       24.42       43.93      8.75 o 
   1  11  16       27.62       75.57      7.20 o 
   3  11  16       42.34       28.48      6.29 o 
   0  12  16       19.83       22.39      8.36 o 
   2   0  17     1505.02     1388.96     34.29 o 
   4   0  17       44.39       54.69     14.77 o 
   6   0  17      694.17      622.03     68.01 o 
   1   1  17     3592.29     3378.28     47.43 o 
   3   1  17     1125.34     1105.56     22.25 o 
   5   1  17       81.17       74.93      5.26 o 
   7   1  17       37.76       36.96      9.91 o 
   0   2  17      183.82      287.81      9.86 o 
   2   2  17      129.26      143.66      6.67 o 
   4   2  17       85.91      112.12      6.14 o 
   6   2  17      307.91      269.17      9.72 o 
   1   3  17     4287.58     4172.33    117.30 o 
   3   3  17     2904.51     2940.98     54.21 o 
   5   3  17       69.18       68.56      5.69 o 
   7   3  17       33.03       35.37      7.22 o 
   2   4  17       17.17       36.17      3.46 o 
   4   4  17      100.71      160.79      9.63 o 
   6   4  17      166.72      174.08      9.38 o 
   1   5  17      123.17      160.04      5.19 o 
   3   5  17      634.96      758.95     29.49 o 
   5   5  17       12.29       11.13      4.38 o 
   0   6  17     4577.12     4440.54     85.10 o 
   2   6  17       50.63       63.88      4.53 o 
   4   6  17      548.32      583.89     28.87 o 
   6   6  17      180.80      243.63     13.17 o 
   1   7  17      868.06      823.61     14.44 o 
   3   7  17      314.01      308.81     10.70 o 
   5   7  17       50.94       51.14      8.29 o 
   0   8  17      190.66      160.41      8.25 o 
   2   8  17      174.80      126.85      6.94 o 
   4   8  17       65.10       88.74      6.83 o 
   1   9  17      395.79      337.02      9.03 o 
   3   9  17      214.64      267.48     10.42 o 
   5   9  17      162.43      181.08     12.07 o 
   0  10  17     1293.52      991.77     27.28 o 
   2  10  17       54.58       51.24      6.40 o 
   4  10  17       10.52       12.77      6.55 o 
   1  11  17      131.29      130.14      9.19 o 
   3  11  17      172.56      159.11      9.03 o 
   0  12  17       12.43       41.90      8.90 o 
   0   0  18       88.64       99.34      5.75 o 
   2   0  18     2590.51     2750.96     64.56 o 
   4   0  18        1.17       -0.29      3.78 o 
   6   0  18        8.82       12.87      6.52 o 
   1   1  18      507.24      615.02     23.89 o 
   3   1  18      210.01      349.37     11.83 o 
   5   1  18      159.31      130.33      7.20 o 
   7   1  18      186.18      206.36     11.92 o 
   0   2  18     1139.52     1283.36     27.01 o 
   4   2  18      403.48      358.71     11.45 o 
   6   2  18       27.47       48.29      5.73 o 
   1   3  18      442.73      441.56     13.64 o 
   3   3  18      555.56      539.54     18.57 o 
   5   3  18      153.58      167.34     11.03 o 
   7   3  18      264.31      293.02     12.87 o 
   2   4  18      114.16      187.64     12.97 o 
   4   4  18      681.08      584.90     18.91 o 
   6   4  18      196.96      201.48     10.05 o 
   1   5  18      518.48      593.75     23.23 o 
   3   5  18     1605.32     1727.83     72.24 o 
   5   5  18      221.80      214.97      8.65 o 
   0   6  18      270.65      280.44     12.20 o 
   2   6  18      398.61      377.14     10.12 o 
   4   6  18      257.82      295.72     13.66 o 
   6   6  18        3.44        8.86      6.41 o 
   1   7  18     1410.54     1328.82     21.53 o 
   3   7  18      251.46      198.66     11.91 o 
   5   7  18      121.15      126.12      9.70 o 
   0   8  18      726.37      552.88     16.94 o 
   2   8  18      161.39      305.77      8.70 o 
   4   8  18      221.78      184.23     15.31 o 
   1   9  18      344.19      350.30      9.27 o 
   3   9  18      226.50      198.34     10.47 o 
   0  10  18      153.77      387.66     14.38 o 
   2  10  18      174.87      187.60      8.88 o 
   4  10  18       71.81       91.86     10.48 o 
   1  11  18       89.81       98.66      7.74 o 
   3  11  18       49.24       86.53      8.52 o 
   0  12  18        1.36        6.31      7.61 o 
   2   0  19      355.00      387.47     12.35 o 
   4   0  19       95.48      105.74      7.19 o 
   6   0  19      354.19      318.32     51.87 o 
   1   1  19      194.93      207.14      6.92 o 
   3   1  19     1366.86     1325.82     26.25 o 
   5   1  19      277.78      241.93      9.67 o 
   7   1  19      146.14      164.24      9.23 o 
   0   2  19      431.12      531.22     12.69 o 
   2   2  19       57.88       84.97      5.12 o 
   4   2  19       55.53       69.88      5.53 o 
   6   2  19      352.47      342.32     11.33 o 
   1   3  19       67.78       97.59      3.50 o 
   3   3  19       31.53       28.72      3.88 o 
   5   3  19       77.16       59.73      5.62 o 
   0   4  19      766.73      777.49     21.19 o 
   2   4  19     1518.36     1530.65     29.75 o 
   4   4  19      247.55      246.21      8.59 o 
   6   4  19       12.54       17.22      5.35 o 
   1   5  19      499.76      507.39     19.53 o 
   3   5  19     2175.24     2018.55     85.76 o 
   5   5  19       91.97       91.44      6.20 o 
   0   6  19      766.13      601.70     17.17 o 
   2   6  19      743.78      675.85     21.18 o 
   4   6  19      878.19      828.22     21.96 o 
   6   6  19      156.02      158.93     11.39 o 
   1   7  19       93.97      149.29     12.55 o 
   3   7  19       33.79       80.83      5.28 o 
   5   7  19       80.81       94.76      9.04 o 
   0   8  19     1717.12     1362.51     34.22 o 
   2   8  19      679.42      594.16     15.69 o 
   4   8  19      230.05      216.47     28.76 o 
   1   9  19      226.67      235.61      8.56 o 
   3   9  19      188.95      175.00     11.45 o 
   0  10  19      459.00      393.73     14.52 o 
   2  10  19      436.09      431.73     14.07 o 
   4  10  19      150.37      150.63     11.76 o 
   1  11  19      214.02      208.65      9.73 o 
   0  12  19        2.43       16.32      7.93 o 
   0   0  20     4107.71     4264.96    119.09 o 
   2   0  20     2591.58     2380.34     56.66 o 
   4   0  20     1214.14     1056.59     28.84 o 
   6   0  20      154.28      157.59     12.08 o 
   1   1  20     1981.25     1899.56     27.70 o 
   3   1  20     1362.78     1381.55     40.59 o 
   5   1  20       21.10       25.96      4.45 o 
   7   1  20      115.08      148.74      9.07 o 
   0   2  20      374.19      313.13      8.55 o 
   2   2  20      939.71      844.56     16.09 o 
   4   2  20      139.13      107.82      5.57 o 
   6   2  20       28.63       40.24      5.65 o 
   1   3  20      521.60      499.32     13.95 o 
   5   3  20       37.39       68.50      5.62 o 
   0   4  20      136.33      225.58      8.96 o 
   2   4  20      678.15      686.86     17.11 o 
   4   4  20      301.05      323.22     10.82 o 
   6   4  20       41.79       51.38      6.38 o 
   1   5  20      199.46      210.06     16.23 o 
   3   5  20      961.36      788.89     20.33 o 
   5   5  20       58.48       62.97      6.17 o 
   0   6  20       71.44      119.30      9.36 o 
   2   6  20     1093.53     1058.57     22.69 o 
   4   6  20      378.02      437.83     14.22 o 
   6   6  20      153.80      142.07     10.93 o 
   1   7  20      191.61      164.22     11.75 o 
   3   7  20      348.86      301.49     16.20 o 
   5   7  20      173.28      185.77     15.94 o 
   0   8  20        8.78       69.54     10.63 o 
   2   8  20      158.88      177.35      7.34 o 
   4   8  20      429.51      482.75     18.72 o 
   1   9  20      318.41      303.13      9.78 o 
   3   9  20       19.29       32.79      9.92 o 
   0  10  20       28.35       76.15      7.81 o 
   2  10  20        3.34       16.30      5.53 o 
   1  11  20      162.56      160.35      8.80 o 
   2   0  21     2085.78     1933.92     46.97 o 
   4   0  21       18.72       17.89      5.03 o 
   6   0  21       81.72       65.74     11.73 o 
   1   1  21     1965.84     2018.87     43.69 o 
   3   1  21     1238.39     1175.73     38.15 o 
   5   1  21      296.23      217.64      8.36 o 
   0   2  21      187.95      201.70      6.79 o 
   2   2  21     1240.57     1171.25     21.35 o 
   4   2  21      184.05      201.96      7.49 o 
   6   2  21      218.19      219.29      9.07 o 
   1   3  21      211.47      223.47     10.85 o 
   3   3  21     2168.65     2022.40     50.17 o 
   5   3  21      283.81      235.26      8.84 o 
   0   4  21      196.17      255.83      9.90 o 
   2   4  21     1906.24     1873.32     47.06 o 
   4   4  21      259.35      294.33      9.55 o 
   6   4  21      153.92      165.66      8.33 o 
   1   5  21      573.73      626.83     36.06 o 
   3   5  21     1709.01     1585.07     35.87 o 
   5   5  21      286.35      296.19     10.41 o 
   0   6  21        4.20        5.67      5.34 o 
   2   6  21      936.12      950.63     24.32 o 
   4   6  21      427.35      457.37     24.25 o 
   6   6  21      226.39      239.16     13.77 o 
   1   7  21      381.84      406.68     12.97 o 
   3   7  21       74.50      151.14      8.03 o 
   5   7  21       23.14       80.37      9.78 o 
   0   8  21       95.12       83.27      6.69 o 
   2   8  21      425.27      379.16     12.10 o 
   4   8  21       57.39       94.93      9.22 o 
   1   9  21       58.60      110.08      9.07 o 
   3   9  21      160.18      116.50      8.30 o 
   0  10  21       10.28       13.29      5.79 o 
   2  10  21       15.70       25.11      5.85 o 
   1  11  21        4.71       71.18      7.82 o 
   0   0  22       34.91       23.34     13.22 o 
   2   0  22      973.32      941.15     25.10 o 
   4   0  22      693.41      559.75     17.99 o 
   6   0  22        7.24        5.48      7.29 o 
   1   1  22      253.74      353.38      8.25 o 
   3   1  22        9.95       34.03      4.88 o 
   5   1  22       21.34       21.33      4.47 o 
   0   2  22      222.46      221.82      8.65 o 
   2   2  22      726.20      675.55     13.67 o 
   4   2  22      204.29      203.98      7.61 o 
   6   2  22      108.56       95.08      6.56 o 
   1   3  22      182.21      236.47     20.22 o 
   3   3  22      396.74      382.33     15.03 o 
   5   3  22      144.56      134.97      6.96 o 
   0   4  22     1126.25     1206.18     31.24 o 
   2   4  22     3083.93     3078.82     74.06 o 
   4   4  22       65.33       82.35      5.47 o 
   6   4  22       99.50      110.35      8.09 o 
   1   5  22      864.80      848.72     33.60 o 
   3   5  22      777.21      788.12     20.60 o 
   5   5  22        4.01       14.69      5.46 o 
   0   6  22      353.76      449.50     19.10 o 
   2   6  22     1912.73     1699.39     40.45 o 
   4   6  22       17.63       21.27      5.48 o 
   1   7  22       40.35       30.59      5.54 o 
   3   7  22       61.17       52.61      6.65 o 
   5   7  22      301.95      286.08     14.50 o 
   0   8  22       89.45       92.25      9.24 o 
   2   8  22      308.58      252.66     14.35 o 
   4   8  22      116.20      109.59      9.37 o 
   1   9  22       47.14       84.63      5.85 o 
   3   9  22       28.26       13.16      6.62 o 
   0  10  22       11.97       37.04      6.61 o 
   2  10  22      185.67      186.32     12.38 o 
   1  11  22       41.58       57.49      9.49 o 
   2   0  23      632.33      772.36     21.58 o 
   4   0  23      194.04      184.77      9.46 o 
   6   0  23       76.23       93.60     10.05 o 
   1   1  23       96.78      139.27      4.45 o 
   3   1  23      815.07      805.26     16.30 o 
   5   1  23       40.99       38.97      5.18 o 
   0   2  23      399.66      388.86     12.56 o 
   2   2  23     1185.36     1141.79     21.13 o 
   4   2  23      123.90      127.08      6.25 o 
   6   2  23      109.67      137.15      7.63 o 
   1   3  23      181.90      250.79      6.93 o 
   3   3  23      335.02      307.32      9.34 o 
   5   3  23      148.85      145.46      7.28 o 
   0   4  23      671.41      786.19     22.09 o 
   2   4  23     3066.91     2634.98     49.51 o 
   4   4  23        1.18        6.48      4.39 o 
   6   4  23       10.05       15.37      5.88 o 
   1   5  23       77.73       97.31      7.80 o 
   3   5  23      394.07      351.29     15.84 o 
   5   5  23      101.01       94.27      7.55 o 
   0   6  23        1.48       11.69      5.62 o 
   2   6  23     1080.81     1054.31     25.71 o 
   4   6  23       25.28       31.68      5.94 o 
   1   7  23      204.37      244.83     12.33 o 
   3   7  23       91.83      122.85     11.77 o 
   5   7  23       56.50      111.85     10.42 o 
   0   8  23      107.54       63.83     15.79 o 
   2   8  23      310.57      269.18     21.20 o 
   4   8  23       91.16       97.59     10.49 o 
   1   9  23      233.65      240.72     19.25 o 
   3   9  23       67.80       40.59      7.87 o 
   0  10  23       29.95       19.65      6.08 o 
   2  10  23      356.24      332.98     12.47 o 
   1  11  23       76.99       92.92      7.86 o 
   0   0  24      453.46      362.07     21.09 o 
   2   0  24      212.24      238.92      8.17 o 
   4   0  24     1085.77      932.80     26.74 o 
   6   0  24      253.70      240.13     51.23 o 
   1   1  24      124.19      160.87      4.58 o 
   3   1  24     4768.53     4593.74     75.74 o 
   5   1  24      220.78      190.41      8.03 o 
   0   2  24        2.74       18.17      3.98 o 
   2   2  24     2196.43     2101.97     33.50 o 
   4   2  24      493.91      434.53     12.10 o 
   6   2  24       73.63       62.52      7.58 o 
   1   3  24       27.76       76.28      7.39 o 
   3   3  24      666.35      632.08     15.22 o 
   5   3  24      211.15      217.77      8.78 o 
   0   4  24      114.58      113.28      8.08 o 
   2   4  24      430.63      573.79     20.71 o 
   4   4  24       31.40       43.13      8.92 o 
   6   4  24       24.22       18.28      6.00 o 
   1   5  24      412.80      322.62     12.74 o 
   3   5  24      247.97      263.79     10.28 o 
   5   5  24       81.70       90.33      7.29 o 
   0   6  24      497.41      511.53     21.07 o 
   2   6  24      115.27      136.79     12.10 o 
   4   6  24      105.52      112.53      7.83 o 
   1   7  24      150.07      162.94      9.22 o 
   3   7  24      101.44       97.63      7.42 o 
   5   7  24      365.37      400.44     17.62 o 
   0   8  24       71.88       60.42     10.30 o 
   2   8  24      404.72      418.35     19.89 o 
   4   8  24      171.58      184.84     11.93 o 
   1   9  24      431.69      286.73     11.70 o 
   3   9  24       26.47       36.80      7.74 o 
   0  10  24        0.14        7.59      7.99 o 
   2  10  24      199.67      185.61     11.81 o 
   1  11  24      195.94      191.95      9.93 o 
   2   0  25       23.29      208.10      7.75 o 
   4   0  25      107.26      123.00     11.24 o 
   6   0  25       15.79       15.18     14.80 o 
   1   1  25      314.26      326.78      7.48 o 
   3   1  25       15.26       40.25     12.26 o 
   5   1  25        6.36        9.56      4.25 o 
   0   2  25      154.49      220.94      9.11 o 
   2   2  25      322.92      326.84     13.47 o 
   4   2  25      157.28      131.12      6.48 o 
   6   2  25      230.56      275.09     23.90 o 
   1   3  25      291.63      337.50     15.75 o 
   3   3  25       81.04      122.75      7.98 o 
   5   3  25       25.62       43.17      6.34 o 
   0   4  25      146.72      117.57      7.09 o 
   2   4  25      408.16      395.99     11.15 o 
   4   4  25      251.40      237.19      9.93 o 
   6   4  25      150.81      144.06     14.11 o 
   1   5  25     1778.49     1714.78     33.85 o 
   3   5  25      374.91      343.23     12.05 o 
   5   5  25       10.33       16.67      6.01 o 
   0   6  25       92.00       44.19     20.51 o 
   2   6  25      618.59      473.91     12.98 o 
   4   6  25       17.55       37.19      6.27 o 
   1   7  25      130.00      150.73     14.71 o 
   3   7  25      136.37      134.72     10.82 o 
   5   7  25       90.80      117.07     10.57 o 
   0   8  25       25.29       11.07     11.15 o 
   2   8  25      171.53      179.90      9.24 o 
   4   8  25      377.58      345.09     18.21 o 
   1   9  25       57.86      137.22     15.40 o 
   3   9  25      102.66      100.63      9.83 o 
   0  10  25        2.62       -0.18      8.10 o 
   2  10  25       71.51       77.74      9.35 o 
   0   0  26       47.81       62.89      5.98 o 
   2   0  26     1429.84     1362.10     30.10 o 
   4   0  26     1698.88     1567.70     41.26 o 
   1   1  26      566.47      535.00     15.51 o 
   3   1  26      267.32      283.64     10.47 o 
   5   1  26       23.44       18.93      4.77 o 
   0   2  26      229.28      257.87     10.12 o 
   2   2  26      771.91      801.08     17.53 o 
   4   2  26      191.24      166.36      9.32 o 
   6   2  26        4.26       10.63      6.02 o 
   1   3  26      429.38      482.05     11.60 o 
   3   3  26      670.18      621.32     20.04 o 
   5   3  26       34.36       54.45      7.06 o 
   0   4  26        4.40        9.73      4.21 o 
   2   4  26      793.68      644.05     20.34 o 
   4   4  26      128.17      116.15      8.51 o 
   1   5  26      412.58      434.65     13.11 o 
   3   5  26      126.43      121.77     10.97 o 
   5   5  26       68.12       72.18      7.99 o 
   0   6  26      227.82       12.77      5.63 o 
   2   6  26      170.11      237.97     13.77 o 
   4   6  26      123.92      162.77      8.84 o 
   1   7  26      398.60      341.65     12.20 o 
   3   7  26       14.63       11.91      4.71 o 
   0   8  26       16.20        2.39      6.81 o 
   2   8  26      168.85      184.04      9.38 o 
   4   8  26       13.25       17.29      7.75 o 
   1   9  26       21.12       20.98      5.89 o 
   3   9  26       54.90       74.06      9.72 o 
   0  10  26      284.73      269.00     16.81 o 
   2  10  26      220.09      225.05     15.39 o 
   2   0  27       65.41      135.07     17.95 o 
   4   0  27       56.52      115.18     15.01 o 
   6   0  27       12.34       16.72      8.68 o 
   1   1  27      418.58      461.07      9.64 o 
   3   1  27      909.90      842.48     17.31 o 
   5   1  27      216.71      221.61     10.03 o 
   0   2  27      376.61      411.23     13.82 o 
   2   2  27      500.67      510.22     11.67 o 
   4   2  27       59.90       88.69      6.62 o 
   6   2  27       39.85       39.45      7.14 o 
   1   3  27     1024.33      938.20     18.41 o 
   3   3  27      178.08      174.69     11.85 o 
   5   3  27       83.09       93.86      7.57 o 
   0   4  27        1.45        4.75      4.12 o 
   4   4  27      194.41      169.65     16.78 o 
   3   5  27      189.06      189.76     10.49 o 
   5   5  27      242.48      242.71     11.17 o 
   0   6  27        0.43       15.13      6.39 o 
   2   6  27       78.27      136.92     11.91 o 
   4   6  27      100.31       87.91      7.68 o 
   1   7  27      101.45       92.84      6.85 o 
   3   7  27       18.45       16.17      4.95 o 
   0   8  27        6.16       14.58      8.01 o 
   2   8  27      382.57      321.78     12.56 o 
   4   8  27      270.19      243.36     11.71 o 
   1   9  27      282.48      276.84     11.77 o 
   3   9  27      104.63       93.93      9.70 o 
   0  10  27        3.71        4.38     17.36 o 
   2  10  27      103.91      133.43     12.26 o 
   0   0  28     3768.87     3442.23     98.52 o 
   2   0  28      366.15      314.98     12.09 o 
   4   0  28     1303.01     1245.94     34.47 o 
   6   0  28        1.80        4.48      8.71 o 
   1   1  28      229.84      280.62     13.79 o 
   3   1  28      514.29      551.52     12.80 o 
   5   1  28      206.02      221.28     13.10 o 
   0   2  28      141.13      162.50     10.55 o 
   2   2  28       74.07      119.02      5.26 o 
   4   2  28      159.44      115.37      6.52 o 
   6   2  28      306.75      337.44     13.55 o 
   1   3  28      144.54      259.12     13.90 o 
   3   3  28       25.66       42.17     10.61 o 
   5   3  28       31.28       55.80      7.33 o 
   0   4  28      165.64      153.88      8.26 o 
   2   4  28       91.32      103.32      7.64 o 
   4   4  28       83.30       75.83      7.18 o 
   1   5  28       81.71      101.62      9.25 o 
   3   5  28        8.02       18.85      5.99 o 
   5   5  28      192.79      187.71     10.07 o 
   0   6  28      100.44      164.92     11.80 o 
   2   6  28       93.70      116.92     12.08 o 
   4   6  28      235.10      208.82     15.39 o 
   1   7  28      105.13       68.36     11.41 o 
   3   7  28      263.57      246.77     13.09 o 
   0   8  28        2.09        2.60      7.52 o 
   2   8  28      129.93      173.12      9.35 o 
   1   9  28      265.54      276.50     12.00 o 
   3   9  28      725.04      707.23     42.62 o 
   0  10  28        4.94       11.61      9.10 o 
   2   0  29       43.52       46.50     10.92 o 
   4   0  29      407.36      449.89     20.14 o 
   1   1  29       93.90      116.44      5.11 o 
   3   1  29      905.07      787.67     16.73 o 
   5   1  29       73.80       76.78      7.27 o 
   0   2  29      250.63      309.87     11.88 o 
   2   2  29      291.64      288.75     10.92 o 
   4   2  29      134.82      144.64      8.15 o 
   1   3  29     2300.72     2187.23     38.33 o 
   3   3  29      577.18      551.98     14.51 o 
   5   3  29       91.22      108.07      8.24 o 
   0   4  29       17.98       40.24      5.95 o 
   2   4  29       40.10       56.42      5.56 o 
   4   4  29        9.60       23.76      5.83 o 
   1   5  29     1255.29     1052.26     33.96 o 
   3   5  29      219.97      191.61      8.26 o 
   5   5  29       99.71      109.22      8.50 o 
   0   6  29     1098.66     1133.83     39.57 o 
   2   6  29      202.36      210.55      9.68 o 
   4   6  29       31.96       50.72      7.45 o 
   1   7  29        9.87        8.33      5.09 o 
   3   7  29       30.72       50.94      6.48 o 
   0   8  29        1.02        8.38      7.77 o 
   2   8  29       69.80       88.38      7.92 o 
   1   9  29       58.65       29.88      6.71 o 
   0  10  29       36.85       20.34     10.05 o 
   0   0  30      386.99      323.01     21.70 o 
   2   0  30       45.54       59.19      6.46 o 
   4   0  30      537.59      459.89     20.64 o 
   1   1  30      223.55      277.29      7.87 o 
   3   1  30      543.75      550.01     23.32 o 
   5   1  30       25.72       45.61      6.90 o 
   0   2  30      726.38      686.06     20.48 o 
   2   2  30       59.08       95.38      5.16 o 
   4   2  30      359.02      344.19     12.68 o 
   1   3  30      913.19     1020.55     20.16 o 
   3   3  30      318.59      278.87      9.65 o 
   5   3  30       18.58       41.81      7.19 o 
   0   4  30       14.09       19.90      5.32 o 
   2   4  30      230.52      204.14      8.08 o 
   4   4  30       40.82       42.76      6.84 o 
   1   5  30      241.72      275.85     10.86 o 
   3   5  30       97.92      117.43      6.90 o 
   5   5  30       39.36       49.47     11.67 o 
   0   6  30        8.81       26.22     12.64 o 
   2   6  30      213.97      177.07      9.10 o 
   4   6  30       74.39       76.89      8.09 o 
   1   7  30      124.35      108.58      7.64 o 
   3   7  30       83.72       76.13      7.25 o 
   0   8  30      379.27      334.00     18.32 o 
   2   8  30      106.60      135.09     12.21 o 
   1   9  30       69.40       64.04      8.24 o 
   2   0  31       75.18       70.04      6.40 o 
   4   0  31      266.33      321.47     21.59 o 
   1   1  31      272.79      296.97      9.26 o 
   3   1  31      131.23      162.02      9.05 o 
   5   1  31      179.57      184.54      9.72 o 
   0   2  31       71.48      185.51     12.88 o 
   2   2  31      263.58      282.41     11.00 o 
   4   2  31      215.81      231.52     10.45 o 
   1   3  31      533.22      544.10     12.70 o 
   3   3  31       79.89       89.68      6.19 o 
   5   3  31      247.50      250.92     11.60 o 
   0   4  31      728.97      604.33     19.39 o 
   2   4  31      526.95      463.89     13.04 o 
   4   4  31       18.16       29.59      6.95 o 
   1   5  31      131.41      198.56      8.20 o 
   3   5  31       54.36       66.25      6.62 o 
   0   6  31        1.72        7.52      7.46 o 
   2   6  31      157.39      136.79      7.30 o 
   4   6  31       92.11       94.57      7.46 o 
   1   7  31      389.67      321.68     25.67 o 
   3   7  31       38.36       43.72      6.42 o 
   0   8  31        1.31       19.14      8.74 o 
   2   8  31      160.09      134.14     10.40 o 
   1   9  31       72.33       81.35      8.50 o 
   0   0  32       22.35       59.68     12.31 o 
   2   0  32       22.75       26.11      7.34 o 
   4   0  32      973.41      922.87     34.13 o 
   1   1  32      162.60      212.53      8.69 o 
   3   1  32      397.11      437.07     26.73 o 
   5   1  32       65.46       91.46      9.30 o 
   0   2  32      958.78      868.65     25.02 o 
   2   2  32      478.25      454.48     14.32 o 
   4   2  32      163.48      146.56      8.56 o 
   1   3  32       84.12       96.44      5.87 o 
   3   3  32       67.44       88.17      6.40 o 
   5   3  32       24.49       42.53      7.68 o 
   0   4  32     1236.53     1089.47     39.50 o 
   2   4  32      433.24      480.19     13.50 o 
   4   4  32       29.59       34.27      6.62 o 
   1   5  32      391.25      384.03     12.48 o 
   3   5  32        6.56        9.13      4.96 o 
   0   6  32        2.75        7.65      7.86 o 
   2   6  32       23.56       44.95      6.80 o 
   4   6  32      140.81      116.06      7.94 o 
   1   7  32       77.47      105.47     16.79 o 
   3   7  32       10.13       27.19      7.01 o 
   0   8  32        5.87       10.55      8.75 o 
   2   8  32       59.12       93.04      9.46 o 
   1   9  32      115.57      105.67     12.16 o 
   2   0  33        8.51       18.12      7.43 o 
   4   0  33      414.27      425.73     21.23 o 
   1   1  33      218.02      248.32      9.92 o 
   3   1  33       67.30      119.47      7.59 o 
   5   1  33       71.10       63.53      9.52 o 
   0   2  33      634.33      621.81     19.58 o 
   2   2  33      491.25      441.14     14.20 o 
   4   2  33      147.83      176.10     12.81 o 
   1   3  33      227.06      219.24      8.39 o 
   3   3  33      219.26      199.47     12.96 o 
   0   4  33        8.78       98.10     13.80 o 
   2   4  33      971.24      947.59     21.94 o 
   4   4  33       77.20       94.67      7.02 o 
   1   5  33       86.81      106.93      7.46 o 
   3   5  33      298.58      338.28     16.39 o 
   0   6  33        5.63        0.50      7.37 o 
   2   6  33       75.01       76.25      8.02 o 
   1   7  33       53.51       62.46      7.66 o 
   3   7  33       25.33       84.19     10.65 o 
   0   8  33       48.59       18.90      9.07 o 
   2   8  33      221.52      216.98     11.19 o 
   0   0  34     1138.86     1109.46     54.60 o 
   2   0  34       96.94      102.67     10.01 o 
   4   0  34      284.32      280.83     24.24 o 
   1   1  34      776.05      688.59     25.74 o 
   3   1  34      280.62      269.29     12.97 o 
   5   1  34       14.50       10.66      7.44 o 
   0   2  34       82.43      135.32      8.29 o 
   2   2  34      242.73      275.44     10.98 o 
   4   2  34      188.24      219.36     14.02 o 
   1   3  34       94.82       74.74      5.73 o 
   3   3  34      113.89      129.49      8.11 o 
   0   4  34     1386.80     1304.01     44.41 o 
   2   4  34      196.09      202.36      8.51 o 
   4   4  34       96.59      109.97      8.46 o 
   1   5  34      259.79      211.75      9.89 o 
   3   5  34       73.51       93.13      7.01 o 
   0   6  34        9.50        3.98      7.94 o 
   2   6  34       16.77       28.70      6.21 o 
   1   7  34       96.52      100.27      8.19 o 
   0   8  34      104.76       34.25     10.43 o 
   2   0  35      441.56      446.15     24.15 o 
   4   0  35        6.72       26.55     14.41 o 
   1   1  35       39.20       79.12      6.70 o 
   3   1  35      344.25      356.69     13.07 o 
   0   2  35       90.02       93.48      9.66 o 
   2   2  35      165.67      151.62      8.45 o 
   4   2  35       41.59      104.51      8.33 o 
   1   3  35      156.55      151.89      7.33 o 
   3   3  35      226.79      247.19     11.00 o 
   0   4  35      133.58      247.49     36.08 o 
   2   4  35       51.10       84.27     12.26 o 
   4   4  35       24.31       42.40      7.68 o 
   1   5  35      139.27      128.70      8.20 o 
   3   5  35       49.18       86.56      7.80 o 
   0   6  35      161.42      127.50     11.95 o 
   2   6  35      254.32      269.70     12.03 o 
   1   7  35       71.24       67.95      8.14 o 
   0   8  35       29.38       10.07     11.01 o 
   0   0  36       22.64       48.86     12.97 o 
   2   0  36      638.06      594.96     25.18 o 
   4   0  36       60.55       66.80     17.56 o 
   1   1  36       95.37      126.07      7.66 o 
   3   1  36      155.09      146.19     10.38 o 
   0   2  36      201.70      222.67     14.00 o 
   2   2  36      957.43      959.96     24.91 o 
   4   2  36        9.88       39.61      7.28 o 
   1   3  36      513.90      493.73     15.65 o 
   3   3  36       17.34       26.82      6.69 o 
   0   4  36      640.57      571.24     39.50 o 
   2   4  36       95.03       80.66      7.91 o 
   1   5  36       71.30       68.02      7.73 o 
   3   5  36      102.82      118.13      8.58 o 
   0   6  36       56.59       67.13     15.71 o 
   2   6  36       79.96       80.03     10.11 o 
   1   7  36      184.91      170.50     14.35 o 
   2   0  37      700.98      780.25     30.74 o 
   4   0  37       27.40       16.51     13.64 o 
   1   1  37      366.54      323.60     12.20 o 
   3   1  37       80.47       98.52      8.99 o 
   0   2  37      302.75      288.07     16.24 o 
   2   2  37       48.60      108.49      9.02 o 
   4   2  37       56.60       66.05     10.76 o 
   1   3  37      243.51      264.01     11.14 o 
   3   3  37      204.07      216.85     15.90 o 
   0   4  37      223.63      208.38     14.08 o 
   2   4  37       75.98       85.76      8.52 o 
   1   5  37       42.08       47.37      7.26 o 
   3   5  37      174.31      207.27     10.89 o 
   0   6  37      243.69      279.48     31.52 o 
   2   6  37       62.83       69.00     10.18 o 
   1   7  37        1.71        2.59      6.93 o 
   0   0  38       36.48       84.91     14.41 o 
   2   0  38      257.01      312.52     17.66 o 
   1   1  38       71.56       98.24      7.43 o 
   3   1  38       29.87       44.87      8.64 o 
   0   2  38       18.69       29.76      8.86 o 
   2   2  38      298.33      291.23     13.93 o 
   1   3  38      387.63      430.50     18.47 o 
   3   3  38       35.94       46.97      7.42 o 
   0   4  38      394.49      409.20     20.31 o 
   2   4  38       67.70       98.93      8.64 o 
   1   5  38      460.19      424.06     16.77 o 
   0   6  38      756.49      689.32     29.53 o 
   2   0  39      153.16      183.23     14.07 o 
   1   1  39      395.55      402.15     14.27 o 
   3   1  39        2.25        9.38      7.49 o 
   0   2  39      440.32      466.85     22.19 o 
   2   2  39      169.09      178.18     11.09 o 
   1   3  39      303.27      306.07     14.63 o 
   3   3  39       11.47       21.53      7.19 o 
   0   4  39       21.63       45.78      9.84 o 
   2   4  39       30.31       38.41      7.20 o 
   1   5  39        8.91       32.76      7.44 o 
   0   6  39      351.44      311.41     18.56 o 
   0   0  40      162.89      223.25     21.36 o 
   2   0  40        2.37       12.81      8.97 o 
   1   1  40      143.93      159.46      9.28 o 
   3   1  40       82.99      101.73     11.34 o 
   0   2  40      104.63      159.60     13.15 o 
   2   2  40       13.21       26.68      7.98 o 
   1   3  40      390.98      390.84     16.94 o 
   0   4  40      737.97      693.65     43.12 o 
   2   4  40       37.18       51.50      9.52 o 
   1   5  40       44.47       52.57      9.49 o 
   2   0  41      108.45      118.00     12.47 o 
   1   1  41       84.09      118.22      8.58 o 
   0   2  41       93.05      104.83     11.90 o 
   2   2  41       38.69       45.85      9.36 o 
   1   3  41       41.46       85.27     14.22 o 
   0   4  41      104.81      141.49     19.49 o 
   0   0  42        2.91       -1.99     12.53 o 
   2   0  42       33.88       46.48     15.95 o 
   1   1  42      195.46      189.83     10.37 o 
   0   2  42       14.77       40.34     10.89 o 
   2   2  42       83.89      107.64     10.68 o 
   1   3  42      155.08      159.10     12.39 o 
   1   1  43       56.24       79.18     10.77 o 
   0   2  43       68.30       76.18     18.71 o 
   0   0  44      105.10       96.11     20.54 o 
                                                 
